# Supplementary material for: High Expression Levels of SLC38A1 Are Correlated with Poor Prognosis and Defective Immune Infiltration in Hepatocellular Carcinoma
Source: J Oncol. 2021 Oct 16;2021:5680968. doi: 10.1155/2021/5680968 (PMC8541878; doi:10.1155/2021/5680968)
Supplement: Supplementary Materials — Supplementary Table 1: details of GEO series and ICGC dataset from the HCCDB database. Supplementary Table 2: gene sets enriched in phenotype high. Supplementary Table 3: coexpression genes of SLC38A1. [file 5680968.f1.zip]

Archive with 3 entries (3 files):
- 5680968.f1/Supplementary Table 1 (1).docx
- 5680968.f1/Supplementary Table 2 (1).docx
- 5680968.f1/Supplementary Table 3 (1).docx
